# Supplementary material for: Evolution of Hemophilia Management in Italy: Results from a Delphi Consensus Study
Source: J Clin Med. 2026 Jul 22;15(14):5741. doi: 10.3390/jcm15145741 (PMC13412974; doi:10.3390/jcm15145741)
Supplement: Supplementary file 1 [file jcm-15-05741-s001.zip]

Archive with 1 entries (1 files):
- jcm-4369216-supplementary.pdf
